# Supplementary material for: The transcription factor unc-130/FOXD3/4 contributes to the biphasic calcium response required to optimize avoidance behavior
Source: Sci Rep. 2022 Feb 3;12:1907. doi: 10.1038/s41598-022-05942-0 (PMC8814005; doi:10.1038/s41598-022-05942-0)
Supplement: Supplementary file 1 — Supplementary Information 1. [file 41598_2022_5942_MOESM1_ESM.xlsx]

## Sheet: Table S1
Supplemental Table 1 Summarizes the strain names, genotypes, injected plasmid concentrations, injected recipients, number of outcross with N2, and methods of crossing with mutants of the alleles used in the paper.
Strain names	Allele name	Genotype	Injected recipient	Outcrossed with N2	Comments	Figure
FX17093	tm320	unc-130	-	x 2		Figs. 1c, 1e, 1h and 5d; Figs. S1e-l, S2, S3d, S9, S10, S11 and S12
FX31616	tm3268	acc-1	-	x 2		Fig. S4c
FX31619	tm1305	nca-2	-	x 2	from CGC	Figs. 3b and 3e; Fig. S7
CB55	e55	unc-2	-	x 2		Fig. S6b
FX15206	tm2044	lin-32	-	x 5		Figs. 5c and 5d; Fig. S12
FX19981	tm320;tm2044	unc-130;lin-32	-	tm320(x3), tm2044(x5)		Figs. 5c and 5d; Fig. S12
VC2209	ok2949	lgc-46	-	x3	from CGC	Fig. S4d
FX31634	tm6556	lgc-49	-	x4		Fig. S4d
FX31632	ok2949;tm6556	lgc-46;lgc-49	-	ok2949(x2), tm6556(x3)		Fig. S5a
DG1856	sa734	goa-1	-	x1	from CGC	Fig. S6b
RB2487	ok3442	cca-1	-	x 0	from CGC	Fig. S6b
VC12	gk9	nca-1	-	x 0	from CGC	Fig. S6b
CB251	e251	unc-36	-	x 0	from CGC	Fig. S6b
RB965	ad698	unc-36	-	x 0	from CGC	Fig. S6b
DA698	ok862	ccb-2	-	x 0	from CGC	Fig. S5d
JD269	by124; lg1201; ad1676	gar-2;gar-3;gar-1	-	x 0	from CGC	Fig. 1h; Figs. S1i-l
FX31635	tm320;tmEx5292	unc-130;Punc-130::UNC-130::3' UTR (2 ng/μl) + Pinx-1::gfp (20 ng/μl) + pBluescript KS(+)T1 (140 ng/μl) + lin-44p::gfp (20 ng/μl)	FX17093	x2		Fig. S2
NSK0002	tm320;jskEx0002	unc-130;Punc-130::UNC-130::3' UTR (2 ng/μl) + Pinx-1::gfp (20 ng/μl) + pBluescript KS(+)T1 (140 ng/μl) + lin-44p::gfp (20 ng/μl)	FX17093	x2		Fig. S2
NSK0003	tm320;jskEx0003	unc-130;Punc-130::UNC-130::3' UTR (2 ng/μl) + Pinx-1::gfp (20 ng/μl) + pBluescript KS(+)T1 (140 ng/μl) + lin-44p::gfp (20 ng/μl)	FX17093	x2		Fig. S2
NSK0024	tm320;jskEx0024	unc-130;Pinx-1::UNC-130::3' UTR (2 ng/μl) + Pinx-1::gfp (20 ng/μl) + pBluescript KS(+)T1 (140 ng/μl) + lin-44p::gfp (20 ng/μl)	FX17093	x2		Fig. S9
NSK0028	tm320;jskEx0028	unc-130;Pinx-1::UNC-130::3' UTR (0.2 ng/μl) + Pinx-1::gfp (20 ng/μl) + pBluescript KS(+)T1 (140 ng/μl) + lin-44p::gfp (20 ng/μl)	FX17093	x2		Fig. S9
NSK0029	tm320;jskEx0029	unc-130;Pinx-1::UNC-130::3' UTR (0.2 ng/μl) + Pinx-1::gfp (20 ng/μl) + pBluescript KS(+)T1 (140 ng/μl) + lin-44p::gfp (20 ng/μl)	FX17093	x2		Fig. S9
NSK0011	tm320;jskEx0011	unc-130;Pnpr-9::UNC-130::3' UTR (2 ng/μl) + Pinx-1::gfp (20 ng/μl) + pBluescript KS(+)T1 (140 ng/μl) + lin-44p::gfp (20 ng/μl)	FX17093	x2		Fig. S10
NSK0013	tm320;jskEx0013	unc-130;Pnpr-9::UNC-130::3' UTR (2 ng/μl) + Pinx-1::gfp (20 ng/μl) + pBluescript KS(+)T1 (140 ng/μl) + lin-44p::gfp (20 ng/μl)	FX17093	x2		Fig. S10
NSK0014	tm320;jskEx0014	unc-130;Pnpr-9::UNC-130::3' UTR (2 ng/μl) + Pinx-1::gfp (20 ng/μl) + pBluescript KS(+)T1 (140 ng/μl) + lin-44p::gfp (20 ng/μl)	FX17093	x2		Fig. S10
FX31636	tmEx5274	Pinx-1::IP2.0 (20 ng/μl) + pBluescript KS(+)T1 (160 ng/μl) + lin-44p::gfp (20 ng/μl)	N2	-		Fig. 2a; Figs. S3a-c
FX31637	tm320;tmEx5274	unc-130;Pinx-1::IP2.0 (20 ng/μl) + pBluescript KS(+)T1 (160 ng/μl) + lin-44p::gfp (20 ng/μl)	-	x2	tmEx5274 cossed with N2, then F1 male cossed with FX17093.	Fig.2a
FX15928	tmEx3494	odr-2p::ced-3(p15) (80 ng/μl) + ser-2p::ced-3(p17) (80 ng/μl) + DsRedxT-gpa-2(aa1+int.) (20 ng/μl) + lin-44p::gfp (20 ng/μl)	N2	-		Fig.4a and 4b
FX31638	tmEx5137	Psra-6::GCaMP6s (180 ng/μl) + lin-44p::gfp (20 ng/μl)	N2	-		Fig. 2d
FX31639	tm320; tmEx5137	unc-130;Psra-6::GCaMP6s (180 ng/μl) + lin-44p::gfp (20 ng/μl)	-	x2	tmEx5137 cossed with N2, then F1 male cossed with FX17093.	Fig. 2d
FX31640	tmEx5293	Pgcy-28.d::GCaMP6s (50 ng/μl) + Pins-1(short)::mCherry (30 ng/μl) + pBluescript KS(+)T1 (100 ng/μl) + lin-44p::gfp (20 ng/μl)	N2	-		Fig. 2e
FX31641	tm320;tmEx5293	unc-130;Pgcy-28.d::GCaMP6s (50 ng/μl) + Pins-1(short)::mCherry (30 ng/μl) + pBluescript KS(+)T1 (100 ng/μl) + lin-44p::gfp (20 ng/μl)	-	x2	tmEx5293 cossed with N2, then F1 male cossed with FX17093.	Fig. 2e
FX19283	tmEx4532	Pnpr-4::G-CaMP6s (160 ng/μl)+ Pnmr-1::mCherry (20 ng/μl)+ Plin-44::gfp (20 ng/μl)	N2	-		Fig. 2f
FX31642	tm320; tmEx4532	unc-130;Pnpr-4::G-CaMP6s (160 ng/μl)+ Pnmr-1::mCherry (20 ng/μl) + Plin-44::gfp (20 ng/μl)	-	x2	tmEx4532 cossed with N2, then F1 male cossed with FX17093.	Fig. 2f
FX31643	tmEx5614	Pgoa-1::gfp (100 ng/μl) + Pinx-1::mCherry (20 ng/μl) + pBluescript KS(+)T1 (60 ng/μl) + lin-44p::gfp (20 ng/μl)	N2	-		Figs. S5b and S5c
FX31644	tm320; tmEx5614	unc-130;Pgoa-1::gfp (100 ng/μl) + Pinx-1::mCherry (20 ng/μl) + pBluescript KS(+)T1 (60 ng/μl) + lin-44p::gfp (20 ng/μl)	-	x2	tmEx5614 cossed with N2, then F1 male cossed with FX17093.	Figs. S5b and S5c
FX31646	tmEx5408	Pacc-1::gfp (100 ng/μl) + Pinx-1::mCherry (80 ng/μl) + lin-44p::gfp (20 ng/μl)	N2	-		Fig. S4a
FX31647	tmEx5409	Pacc-2::gfp (100 ng/μl) + Pinx-1::mCherry (80 ng/μl) + lin-44p::gfp (20 ng/μl)	N2	-		Fig. S4b
FX31648	tmEx5411	Pacc-3::gfp (100 ng/μl) + Pinx-1::mCherry (80 ng/μl) + lin-44p::gfp (20 ng/μl)	N2	-		Fig. S4b
FX31649	tmEx5412	Pacc-4::gfp (100 ng/μl) + Pinx-1::mCherry (80 ng/μl) + lin-44p::gfp (20 ng/μl)	N2	-		Fig. S4b
FX31650	tmEx5454	Plgc-46::gfp (100 ng/μl) + Pinx-1::mCherry (40 ng/μl) + pBluescript KS(+)T1 (40 ng/μl) + lin-44p::gfp (20 ng/μl)	N2	-		Fig. S4a
FX31651	tmEx5449	Plgc-49::gfp (100 ng/μl) + Pinx-1::mCherry (40 ng/μl) + pBluescript KS(+)T1 (40 ng/μl) + lin-44p::gfp (20 ng/μl)	N2	-		Fig. S4a
FX31652	tmEx5615	Pnca-2::gfp (100 ng/μl) + Pinx-1::mCherry (40 ng/μl) + lin-44p::gfp (20 ng/μl) + pBluescript KS(+)T1 (40 ng/μl)	N2	-		Figs. 3c and 3d
FX31656	tm1305;tmEx5629	nca-2;Pinx-1::NCA-2 (20 ng/μl) + Pinx-1::gfp (20 ng/μl) + lin-44p::gfp (20 ng/μl) + pBluescript KS(+)T1 (140 ng/μl)	FX31619	x2		Fig. 3e; Figs. S7a-d
NSK0017	tm1305;jskEx5628	nca-2;Pinx-1::NCA-2 (20 ng/μl) + Pinx-1::gfp (20 ng/μl) + lin-44p::gfp (20 ng/μl) + pBluescript KS(+)T1 (140 ng/μl)	FX31619	x2		Figs. S7e-i
NSK0018	tm1305;jskEx0001	nca-2;Pinx-1::NCA-2 (20 ng/μl) + Pinx-1::gfp (20 ng/μl) + lin-44p::gfp (20 ng/μl) + pBluescript KS(+)T1 (140 ng/μl)	FX31619	x2		Figs. S7e-i
NSK0019	tm320;jskEx0019	unc-130;Pinx-1::EAT-4 (20 ng/μl) + Pinx-1::gfp (20 ng/μl) + Plin-44::gfp (20 ng/μl) + pBluescripts(KS+T1) (140 ng/μl)	FX17093	x2	jskEx0019 cossed with N2, then F1 male cossed with FX17093.	Fig. 11
NSK0020	tm320;jskEx0020	unc-130;Pinx-1::EAT-4 (20 ng/μl) + Pinx-1::gfp (20 ng/μl) + Plin-44::gfp (20 ng/μl) + pBluescripts(KS+T1) (140 ng/μl)	FX17093	x2	jskEx0020 cossed with N2, then F1 male cossed with FX17093.	Fig. 11
NSK0021	tm320;jskEx0021	unc-130;Pinx-1::EAT-4 (20 ng/μl) + Pinx-1::gfp (20 ng/μl) + Plin-44::gfp (20 ng/μl) + pBluescripts(KS+T1) (140 ng/μl)	FX17093	x2	jskEx0021 cossed with N2, then F1 male cossed with FX17093.	Fig. 11
FX31657	tmEx5377	Pinx-1::SNB-1::mCherry (80 ng/μl) + Pinx-1::gfp (20 ng/μl) + unc-122p::mCherry (100 ng/μl)	N2	-		Figs. 4e-g
FX31658	tm320;tmEx5377	unc-130;Pinx-1::SNB-1::mCherry (80 ng/μl) + Pinx-1::gfp (20 ng/μl) + unc-122p::mCherry (100 ng/μl)	-	x2	tmEx5377 cossed with N2, then F1 male cossed with FX17093.	Figs. 4e-g
FX13611	tmIs825	[Psra-6::ChR2(H134R)::mCherry + Pges-1::EGFP]	N2	x2	Hori et al., 2018.	Fig. 1g
FX31659	tm320;tmIs825	unc-130;[Psra-6::ChR2(H134R)::mCherry + Pges-1::EGFP]	-	tmIs825 (x3), tm320 (x2)	FX13611 cossed with N2, then F1 male cossed with FX17093.	Fig. 1g
FX31660	tmEx4456	Pinx-1::ChR2(H134R)::mCherry (160 ng/μl) + Pinx-1::gfp (20 ng/μl) + Plin-44::gfp (20 ng/μl)	N2	-		Fig. 3a
FX31661	tm320;tmEx4456	unc-130;Pinx-1::ChR2(H134R)::mCherry (160 ng/μl) + Pinx-1::gfp (20 ng/μl) + Plin-44::gfp (20 ng/μl)	-	x2	tmEx4456 cossed with N2, then F1 male cossed with FX17093.	Fig. 3a
FX16000	rhIs4;tmEx3532	[glr-1::GFP + dpy(+)]; DsRedxT-odr-2(aa1) (50 ng/μl)+ pBluescript KS+T1 (50 ng/μl)	FX18351	x2		Figs. 4a and 4b
FX30447	tm320; rhIs4; tmEx3532	unc-130;[glr-1::GFP + dpy(+)];DsRedxT-odr-2(aa1) (50 ng/μl)+ pBluescript KS+T1 (50 ng/μl)	-	tm320(x2), rhIs4 (x3)	rhIs4;tmEx3532 cossed with N2, then F1 male cossed with FX17093.	Figs. 4a and 4b
FX16739	otIs292;tmEx3958	[eat-4::mCherry + rol-6]; Pinx-1::gfp (50 ng/μl)+ Plin-44::gfp (100 ng/μl)+ pBluescript (50 ng/μl)	OH9625	-		Figs. 4c and 4d
FX31662	tm320;otIs292;tmEx3958	unc-130;[eat-4::mCherry + rol-6]; Pinx-1::gfp (50 ng/μl)+ Plin-44::gfp (100 ng/μl)+ pBluescript (50 ng/μl)	-	tm320(x2),otIs292(x1)	FX16739 cossed with N2, then F1 male cossed with FX17093.	Figs. 4c and 4d
FX30716	tmIs1260	[Pinx-1::gfp + Punc-122::mCherry]	N2	x2	Hori et al., 2018.	Figs. 5a and 5b; Fig. S8
FX31663	tm320;tmIs1260	unc-130;[Pinx-1::gfp + Punc-122::mCherry]	-	tm320(x2), tmIs1260(x3)	FX30716 cossed with N2, then F1 male cossed with FX17093.	Figs. 5a and 5b; Fig. S8
